# Supplementary material for: Defect scattering can lead to enhanced phonon transport at nanoscale
Source: Nat Commun. 2024 Apr 17;15:3304. doi: 10.1038/s41467-024-47716-4 (PMC11024214; doi:10.1038/s41467-024-47716-4)
Supplement: Supplementary file 3 — Source Data [file 41467_2024_47716_MOESM3_ESM.xlsx]

## Sheet: Fig2a
	Pure Si		0.5% Ge in Si		1% Ge in Si		2% Ge in Si
	Position Z(nm)	Temperature T(K)	Position Z(nm)	Temperature T(K)	Position Z(nm)	Temperature T(K)	Position Z(nm)	Temperature T(K)
	0	310.354	0	309.292	0	308.805	0	311.77
	2.81879	310.442	2.81879	308.717	2.88591	307.832	2.81879	310.398
	5.77181	309.292	5.77181	307.965	5.83893	306.416	5.77181	307.655
	8.65772	306.681	8.65772	305.442	8.65772	303.407	8.72483	302.522
	11.6107	304.867	11.6107	303.761	11.6779	302.168	11.6107	301.283
	17.5168	302.699	17.4497	301.681	17.4497	300.487	17.4497	300.133
	23.2886	301.283	23.2886	300.487	23.2886	299.735	23.3557	299.292
	29.1946	299.69	29.1946	299.469	29.1946	298.584	29.1946	298.451
	34.9664	298.761	35.0336	298.717	35.0336	297.655	35.0336	297.566
	40.8725	297.788	40.8725	297.743	40.8725	296.903	40.8725	296.726
	48.4564	296.726	48.4564	296.681	48.4564	296.062	48.4564	296.018
	49.5973	293.673	49.5973	293.628	49.5973	293.451	49.5973	293.363
	50.2013	290.487	50.2685	290.487	50.2013	290.575	50.2685	290.442

## Sheet: Fig2b
	Pure Si		0.5% Ge in Si		1% Ge in Si		2% Ge in Si
	Position Z(nm)	Temperature T(K)	Position Z(nm)	Temperature T(K)	Position Z(nm)	Temperature T(K)	Position Z(nm)	Temperature T(K)
	0	120.806	0	116.219	0	114.545	0	117.211
	2.87818	120.992	2.87818	114.793	2.81124	113.926	2.87818	116.219
	5.82329	119.938	5.75636	115.289	5.82329	112.004	5.82329	113.616
	8.70147	115.909	8.70147	112.066	8.70147	108.719	8.70147	107.479
	11.6466	114.421	11.6466	110.579	11.6466	107.355	11.6466	106.116
	14.5248	112.686	14.5248	109.525	14.5248	106.798	14.5248	105.806
	17.4699	111.632	17.4699	108.595	17.4699	106.24	17.4699	105.558
	20.3481	111.508	20.3481	107.975	20.3481	105.806	20.3481	105.186
	23.2932	110.826	23.3601	107.541	23.2932	105.248	23.2932	104.814
	26.1714	109.773	26.1714	107.107	26.1714	105.062	26.2383	104.566
	29.1165	109.215	29.1165	106.612	29.1834	105.062	29.1834	104.07
	31.9946	109.029	31.9946	106.798	32.0616	104.256	32.0616	103.884
	34.9398	108.967	34.9398	106.302	34.9398	104.194	34.9398	103.884
	37.8849	108.843	37.8179	105.744	37.8179	104.132	37.8849	103.326
	40.83	108.657	40.7631	105.868	40.83	103.698	40.83	103.14
	43.7082	107.789	43.6412	105.372	43.7082	103.574	43.7082	102.831
	48.3936	108.099	48.3936	105.434	48.3936	103.45	48.3936	102.707
	49.5315	98.4298	49.5315	97.562	49.4645	97.1281	49.5315	96.6942

## Sheet: Fig2c
	Bulk 100K		Bulk 300K
	Ge % in Si	Bulk thermal conductivity (W/mK)	Ge % in Si	Bulk thermal conductivity (W/mK)
	0	743.949	0	234.395
	0.1	259.873	0.1	132.484
	0.2	137.58	0.2	78.1316
	0.5	52.6539	0.5	39.0658
	1	25.4777	1	23.7792
	2	11.8896	2	10.1911

## Sheet: Fig2d
	100K		300K
	Ge % in Si	Thermal conductance (GW/m2K)	Ge % in Si	Thermal conductance (GW/m2K)
	0	0.406283	0	0.628534
	0.1	0.443979	0.1	0.658377
	0.2	0.486387	0.2	0.674869
	0.5	0.507592	0.5	0.681937
	1	0.52644	1	0.710209
	2	0.485602	2	0.636387

## Sheet: Fig3b
	100K		300K
	τ (s)	Thermal conductance (GW/m2K)	τ (s)	Thermal conductance (GW/m2K)
	1e-12	2.36356	1e-12	2.28411
	2e-12	2.90048	2e-12	2.83066
	5e-12	3.21589	5e-12	3.17496
	1e-11	3.18941	1e-11	3.22793
	2e-11	3.06661	2e-11	3.19663
	5e-11	2.89326	5e-11	3.14607
	1e-10	2.80177	1e-10	3.11717
	2e-10	2.74639	2e-10	3.10514
	5e-10	2.70546	5e-10	3.0931
	1e-09	2.69583	1e-09	3.0931

## Sheet: Fig4a
	Pure Si		τ=5e-12 (s)		τ=1e-12 (s)
	Position	Temperature rise (K)	Position	Temperature rise (K)	Position	Temperature rise (K)
	0	0.791667	0	0.703947	0	1.0614
	0.0447427	0.782895	0.041387	0.692982	0.0402685	1.03509
	0.0883669	0.765351	0.090604	0.657895	0.0872483	0.942982
	0.124161	0.739035	0.123043	0.616228	0.120805	0.837719
	0.162192	0.697368	0.159955	0.554825	0.163311	0.642544
	0.195749	0.64693	0.195749	0.445175	0.195749	0.416667
	0.208054	0.631579	0.208054	0.432018	0.209172	0.368421
	0.270694	0.627193	0.272931	0.429825	0.275168	0.368421
	0.329978	0.625	0.328859	0.429825	0.328859	0.366228
	0.387025	0.620614	0.391499	0.425439	0.392617	0.366228
	0.439597	0.618421	0.444072	0.425439	0.447427	0.366228
	0.502237	0.616228	0.504474	0.425439	0.504474	0.364035
	0.568233	0.611842	0.57047	0.421053	0.571588	0.361842
	0.627517	0.609649	0.630872	0.421053	0.630872	0.361842
	0.681208	0.609649	0.685682	0.41886	0.683445	0.361842
	0.732662	0.605263	0.729306	0.41886	0.741611	0.359649
	0.802013	0.60307	0.803132	0.41886	0.803132	0.359649
	0.861298	0.600877	0.860179	0.416667	0.861298	0.359649
	0.911633	0.598684	0.91387	0.416667	0.916107	0.359649
	0.96868	0.596491	0.973154	0.412281	0.974273	0.357456

## Sheet: Fig4b
	ΔTsub		ΔTheat
	τ (s)	Temperature rise (K)	τ (s)	Temperature rise (K)
	1e-12	0.367883	1e-12	0.690511
	2e-12	0.388321	2e-12	0.430657
	5e-12	0.433577	5e-12	0.271533
	1e-11	0.475912	1e-11	0.214599
	2e-11	0.521168	2e-11	0.185401
	5e-11	0.573723	5e-11	0.169343
	1e-10	0.60146	1e-10	0.163504
	2e-10	0.617518	2e-10	0.162044
	5e-10	0.629197	5e-10	0.160584
	1e-09	0.633577	1e-09	0.157664

## Sheet: Fig5a
	BTE+Lattice dynamics		MD
	100K	300K	100K	300K
Ge % in Si	Thermal conductance (GW/m2K)	Thermal conductance (GW/m2K)	Thermal conductance (GW/m2K)	Thermal conductance (GW/m2K)
0	0.417377	0.648525	0.403607	0.626885
0.1	0.442951	0.670164	0.441967	0.656393
0.2	0.479344	0.688852	0.485246	0.673115
0.5	0.507869	0.698689	0.504918	0.681967
1	0.490164	0.69082	0.52459	0.710492
2	0.42918	0.632787	0.484262	0.634754

## Sheet: Fig5b-d
	Lheat=10nm, Lsub=40nm					Lheat=10nm, Lsub=100nm	Lheat=10nm, Lsub=1μm		Lheat=100nm, Lsub=1μm	Lheat=1μm, Lsub=1μm
	50K	100K	300K	400K		100K	100K
Ge % in Si	Thermal conductance (GW/m2K)	Thermal conductance (GW/m2K)	Thermal conductance (GW/m2K)	Thermal conductance (GW/m2K)		Thermal conductance (GW/m2K)	Thermal conductance (GW/m2K)		Thermal conductance (GW/m2K)	Thermal conductance (GW/m2K)
0	0.119753	0.2806	0.420988	0.4097		0.228842	0.126947		0.160739	0.190342
0.1	0.18254	0.4097	0.471076	0.440035		0.352632	0.169053		0.170522	0.100124
0.2	0.191005	0.43933	0.490123	0.449912		0.386316	0.18		0.172725	0.0835553
0.5	0.186067	0.449912	0.5	0.460494		0.399789	0.190947		0.145756	0.0677779
1	0.165608	0.410406	0.479541	0.43933		0.373684	0.190105		0.118861	0.0625428
2	0.136684	0.340564	0.420282	0.399824		0.316421	0.179158		0.09395	0.0582099

## Sheet: Fig6a-c
	Lheat=10nm, Lsub=40nm					Lheat=10nm, Lsub=100nm	Lheat=10nm, Lsub=1μm		Lheat=100nm, Lsub=1μm	Lheat=1μm, Lsub=1μm
	50K	100K	300K	400K		100K	100K
14C % in SiC	Thermal conductance (W/m2K)	Thermal conductance (W/m2K)	Thermal conductance (W/m2K)	Thermal conductance (W/m2K)		Thermal conductance (W/m2K)	Thermal conductance (W/m2K)		Thermal conductance (W/m2K)	Thermal conductance (W/m2K)
0	37155400	270633000	811734000	800213000		232829000	109203000		143467000	197019000
1	37454100	274118000	860471000	845289000		235649000	110242000		145382000	198765000
2	37733200	276811000	875712000	860970000		237853000	111074000		147084000	200174000
5	38475400	283708000	895257000	880894000		243534000	113234000		151414000	203141000
10	39479200	292806000	910101000	894681000		251076000	116130000		156901000	205728000
20	40918300	305354000	925417000	907221000		261581000	120255000		164127000	207532000
50	42944500	320242000	939309000	917208000		274226000	125381000		172032000	208673000

[truncated: 14 more sheets: Fig6d-f, Fig7a, Fig7b, FigS1, FigS3, FigS5, FigS6, FigS7, FigS8a, FigS8b, FigS9a, FigS9b, FigS10a, FigS10b]
